# Supplementary material for: ModelExplorer - software for visual inspection and inconsistency correction of genome-scale metabolic reconstructions
Source: BMC Bioinformatics. 2019 Jan 28;20:56. doi: 10.1186/s12859-019-2615-x (PMC6348647; doi:10.1186/s12859-019-2615-x)
Supplement: Supplementary file 1 — ∙ModelExplorer - Linux binary file (ModelExplorer v1.0 executable) ∙modelEpxlorerLibs and extraLibs - Folders with libraries (COIN-OR Clp and Graphviz) ∙install.sh - a Linux installation script ∙arial.ttf - Font file ∙test.xml - Test model (iTO977) ∙ModelExplorer_User_Manual.pdf - User manual that contains information about software installation procedures, usage and licence. ∙LICENSE.txt - A license notice. (ZIP 13,984 kb) [file 12859_2019_2615_MOESM1_ESM.zip]

Archive with 135 entries (129 files):
- ModelExplorer/
- ModelExplorer/extraLibs/
- ModelExplorer/extraLibs/libwebp.so.6
- ModelExplorer/extraLibs/libwebp.so.6.0.1
- ModelExplorer/install.sh
- ModelExplorer/test.xml
- ModelExplorer/modelExplorerLibs/
- ModelExplorer/modelExplorerLibs/lib/
- ModelExplorer/modelExplorerLibs/lib/libcgraph.so
- ModelExplorer/modelExplorerLibs/lib/libxdot.so.4
- ModelExplorer/modelExplorerLibs/lib/libClp.la
- ModelExplorer/modelExplorerLibs/lib/libOsiCommonTests.so
- ModelExplorer/modelExplorerLibs/lib/libOsi.so.0
- ModelExplorer/modelExplorerLibs/lib/libxdot.so.4.0.0
- ModelExplorer/modelExplorerLibs/lib/libCoinUtils.so.0
- ModelExplorer/modelExplorerLibs/lib/libClpSolver.so
- ModelExplorer/modelExplorerLibs/lib/libcdt.so.5.0.0
- ModelExplorer/modelExplorerLibs/lib/graphviz/
- ModelExplorer/modelExplorerLibs/lib/graphviz/libgvplugin_xlib.so
- ModelExplorer/modelExplorerLibs/lib/graphviz/libgvplugin_pango.la
- ModelExplorer/modelExplorerLibs/lib/graphviz/libgvplugin_dot_layout.la
- ModelExplorer/modelExplorerLibs/lib/graphviz/libgvplugin_gdk.la
- ModelExplorer/modelExplorerLibs/lib/graphviz/libgvplugin_core.la
- ModelExplorer/modelExplorerLibs/lib/graphviz/libgvplugin_xlib.so.6
- ModelExplorer/modelExplorerLibs/lib/graphviz/libgvplugin_gtk.so.6.0.0
- ModelExplorer/modelExplorerLibs/lib/graphviz/libgvplugin_core.so.6
- ModelExplorer/modelExplorerLibs/lib/graphviz/libgvplugin_gdk.so
- ModelExplorer/modelExplorerLibs/lib/graphviz/libgvplugin_dot_layout.so.6.0.0
- ModelExplorer/modelExplorerLibs/lib/graphviz/libgvplugin_xlib.la
- ModelExplorer/modelExplorerLibs/lib/graphviz/libgvplugin_xlib.so.6.0.0
- ModelExplorer/modelExplorerLibs/lib/graphviz/libgvplugin_gtk.so.6
- ModelExplorer/modelExplorerLibs/lib/graphviz/libgvplugin_neato_layout.so.6
- ModelExplorer/modelExplorerLibs/lib/graphviz/libgvplugin_core.so
- ModelExplorer/modelExplorerLibs/lib/graphviz/libgvplugin_neato_layout.la
- ModelExplorer/modelExplorerLibs/lib/graphviz/libgvplugin_pango.so.6.0.0
- ModelExplorer/modelExplorerLibs/lib/graphviz/libgvplugin_neato_layout.so.6.0.0
- ModelExplorer/modelExplorerLibs/lib/graphviz/libgvplugin_gtk.la
- ModelExplorer/modelExplorerLibs/lib/graphviz/libgvplugin_gtk.so
- ModelExplorer/modelExplorerLibs/lib/graphviz/libgvplugin_core.so.6.0.0
- ModelExplorer/modelExplorerLibs/lib/graphviz/libgvplugin_dot_layout.so
- ModelExplorer/modelExplorerLibs/lib/graphviz/libgvplugin_neato_layout.so
- ModelExplorer/modelExplorerLibs/lib/graphviz/config6
- ModelExplorer/modelExplorerLibs/lib/graphviz/libgvplugin_pango.so
- ModelExplorer/modelExplorerLibs/lib/graphviz/libgvplugin_gdk.so.6.0.0
- ModelExplorer/modelExplorerLibs/lib/graphviz/libgvplugin_gdk.so.6
- ModelExplorer/modelExplorerLibs/lib/graphviz/libgvplugin_pango.so.6
- ModelExplorer/modelExplorerLibs/lib/graphviz/libgvplugin_dot_layout.so.6
- ModelExplorer/modelExplorerLibs/lib/libxdot.so
- ModelExplorer/modelExplorerLibs/lib/libClpSolver.la
- ModelExplorer/modelExplorerLibs/lib/libOsiClp.so.0.0.0
- ModelExplorer/modelExplorerLibs/lib/libOsi.la
- ModelExplorer/modelExplorerLibs/lib/libgvpr.so.2.0.0
- ModelExplorer/modelExplorerLibs/lib/libcgraph.la
- ModelExplorer/modelExplorerLibs/lib/libxdot.la
- ModelExplorer/modelExplorerLibs/lib/libOsiCommonTests.la
- ModelExplorer/modelExplorerLibs/lib/libpathplan.so.4.0.0
- ModelExplorer/modelExplorerLibs/lib/libOsi.so.0.0.0
- ModelExplorer/modelExplorerLibs/lib/liblab_gamut.la
- ModelExplorer/modelExplorerLibs/lib/libOsiCommonTests.so.0
- ModelExplorer/modelExplorerLibs/lib/libgvc.so
- ModelExplorer/modelExplorerLibs/lib/libClpSolver.so.0
- ModelExplorer/modelExplorerLibs/lib/libClp.so.0
- ModelExplorer/modelExplorerLibs/lib/libpathplan.la
- ModelExplorer/modelExplorerLibs/lib/libcgraph.so.6.0.0
- ModelExplorer/modelExplorerLibs/lib/libgvpr.so.2
- ModelExplorer/modelExplorerLibs/lib/libgvc.so.6
- ModelExplorer/modelExplorerLibs/lib/libcdt.so
- ModelExplorer/modelExplorerLibs/lib/libOsiClp.so.0
- ModelExplorer/modelExplorerLibs/lib/libOsiClp.so
- ModelExplorer/modelExplorerLibs/lib/libCoinUtils.so.0.0.0
- ModelExplorer/modelExplorerLibs/lib/libgvpr.so
- ModelExplorer/modelExplorerLibs/lib/liblab_gamut.so
- ModelExplorer/modelExplorerLibs/lib/libcdt.la
- ModelExplorer/modelExplorerLibs/lib/libClpSolver.so.0.0.0
- ModelExplorer/modelExplorerLibs/lib/liblab_gamut.so.1.0.0
- ModelExplorer/modelExplorerLibs/lib/libClp.so
- ModelExplorer/modelExplorerLibs/lib/liblab_gamut.so.1
- ModelExplorer/modelExplorerLibs/lib/libOsiCommonTests.so.0.0.0
- ModelExplorer/modelExplorerLibs/lib/libpathplan.so
- ModelExplorer/modelExplorerLibs/lib/libcgraph.so.6
- ModelExplorer/modelExplorerLibs/lib/libgvc.so.6.0.0
- ModelExplorer/modelExplorerLibs/lib/libcdt.so.5
- ModelExplorer/modelExplorerLibs/lib/libCoinUtils.la
- ModelExplorer/modelExplorerLibs/lib/libOsi.so
- ModelExplorer/modelExplorerLibs/lib/libgvc.la
- ModelExplorer/modelExplorerLibs/lib/libOsiClp.la
- ModelExplorer/modelExplorerLibs/lib/libCoinUtils.so
- ModelExplorer/modelExplorerLibs/lib/libClp.so.0.0.0
- ModelExplorer/modelExplorerLibs/lib/libpathplan.so.4
- ModelExplorer/modelExplorerLibs/lib/libgvpr.la
- ModelExplorer/modelExplorerLibs/bin/
- ModelExplorer/modelExplorerLibs/bin/gvmap.sh
- ModelExplorer/modelExplorerLibs/bin/tred
- ModelExplorer/modelExplorerLibs/bin/twopi
- ModelExplorer/modelExplorerLibs/bin/dijkstra
- ModelExplorer/modelExplorerLibs/bin/patchwork
- ModelExplorer/modelExplorerLibs/bin/ccomps
- ModelExplorer/modelExplorerLibs/bin/neato
- ModelExplorer/modelExplorerLibs/bin/unflatten
- ModelExplorer/modelExplorerLibs/bin/lneato
- ModelExplorer/modelExplorerLibs/bin/nop
- ModelExplorer/modelExplorerLibs/bin/gv2gxl
- ModelExplorer/modelExplorerLibs/bin/gxl2gv
- ModelExplorer/modelExplorerLibs/bin/cluster
- ModelExplorer/modelExplorerLibs/bin/gc
- ModelExplorer/modelExplorerLibs/bin/gvmap
- ModelExplorer/modelExplorerLibs/bin/bcomps
- ModelExplorer/modelExplorerLibs/bin/gxl2dot
- ModelExplorer/modelExplorerLibs/bin/dot2gxl
- ModelExplorer/modelExplorerLibs/bin/dotty
- ModelExplorer/modelExplorerLibs/bin/osage
- ModelExplorer/modelExplorerLibs/bin/gml2gv
- ModelExplorer/modelExplorerLibs/bin/sfdp
- ModelExplorer/modelExplorerLibs/bin/sccmap
- ModelExplorer/modelExplorerLibs/bin/gvcolor
- ModelExplorer/modelExplorerLibs/bin/vimdot
- ModelExplorer/modelExplorerLibs/bin/clp
- ModelExplorer/modelExplorerLibs/bin/gvpr
- ModelExplorer/modelExplorerLibs/bin/edgepaint
- ModelExplorer/modelExplorerLibs/bin/fdp
- ModelExplorer/modelExplorerLibs/bin/gvgen
- ModelExplorer/modelExplorerLibs/bin/prune
- ModelExplorer/modelExplorerLibs/bin/dot_builtins
- ModelExplorer/modelExplorerLibs/bin/mm2gv
- ModelExplorer/modelExplorerLibs/bin/lefty
- ModelExplorer/modelExplorerLibs/bin/gv2gml
- ModelExplorer/modelExplorerLibs/bin/circo
- ModelExplorer/modelExplorerLibs/bin/acyclic
- ModelExplorer/modelExplorerLibs/bin/gvpack
- ModelExplorer/modelExplorerLibs/bin/dot
- ModelExplorer/modelExplorerLibs/bin/graphml2gv
- ModelExplorer/ModelExplorer_User_Manual.pdf
- ModelExplorer/ModelExplorer
- ModelExplorer/arial.ttf
- ModelExplorer/LICENSE.txt
