# Supplementary material for: ModelExplorer - software for visual inspection and inconsistency correction of genome-scale metabolic reconstructions
Source: BMC Bioinformatics. 2019 Jan 28;20:56. doi: 10.1186/s12859-019-2615-x (PMC6348647; doi:10.1186/s12859-019-2615-x)
Supplement: Supplementary file 1 — ∙ModelExplorer - Linux binary file (ModelExplorer v1.0 executable) ∙modelEpxlorerLibs and extraLibs - Folders with libraries (COIN-OR Clp and Graphviz) ∙install.sh - a Linux installation script ∙arial.ttf - Font file ∙test.xml - Test model (iTO977) ∙ModelExplorer_User_Manual.pdf - User manual that contains information about software installation procedures, usage and licence. ∙LICENSE.txt - A license notice. (ZIP 13,984 kb) [file 12859_2019_2615_MOESM1_ESM.zip › ModelExplorer/modelExplorerLibs/lib/graphviz/libgvplugin_dot_layout.la]

# libgvplugin_dot_layout.la - a libtool library file
# Generated by libtool (GNU libtool) 2.4.2
#
# Please DO NOT delete this file!
# It is necessary for linking the library.

# The name that we can dlopen(3).
dlname='libgvplugin_dot_layout.so.6'

# Names of this library.
library_names='libgvplugin_dot_layout.so.6.0.0 libgvplugin_dot_layout.so.6 libgvplugin_dot_layout.so'

# The name of the static archive.
old_library=''

# Linker flags that can not go in dependency_libs.
inherited_linker_flags=''

# Libraries that this one depends upon.
dependency_libs=' -L/usr/modelExplorerLibs/lib /usr/modelExplorerLibs/lib/libgvc.la -L/usr/lib64 /usr/lib/x86_64-linux-gnu/libltdl.la -ldl /usr/modelExplorerLibs/lib/libxdot.la /usr/lib/x86_64-linux-gnu/libexpat.la -lz /usr/modelExplorerLibs/lib/libcgraph.la /usr/modelExplorerLibs/lib/libcdt.la /usr/modelExplorerLibs/lib/libpathplan.la -lm'

# Names of additional weak libraries provided by this library
weak_library_names=''

# Version information for libgvplugin_dot_layout.
current=6
age=0
revision=0

# Is this an already installed library?
installed=yes

# Should we warn about portability when linking against -modules?
shouldnotlink=no

# Files to dlopen/dlpreopen
dlopen=''
dlpreopen=''

# Directory that this library needs to be installed in:
libdir='/usr/modelExplorerLibs/lib/graphviz'
