# Supplementary material for: ModelExplorer - software for visual inspection and inconsistency correction of genome-scale metabolic reconstructions
Source: BMC Bioinformatics. 2019 Jan 28;20:56. doi: 10.1186/s12859-019-2615-x (PMC6348647; doi:10.1186/s12859-019-2615-x)
Supplement: Supplementary file 1 — ∙ModelExplorer - Linux binary file (ModelExplorer v1.0 executable) ∙modelEpxlorerLibs and extraLibs - Folders with libraries (COIN-OR Clp and Graphviz) ∙install.sh - a Linux installation script ∙arial.ttf - Font file ∙test.xml - Test model (iTO977) ∙ModelExplorer_User_Manual.pdf - User manual that contains information about software installation procedures, usage and licence. ∙LICENSE.txt - A license notice. (ZIP 13,984 kb) [file 12859_2019_2615_MOESM1_ESM.zip › ModelExplorer/modelExplorerLibs/lib/graphviz/config6]

# This file was generated by "dot -c" at time of install.

# You may temporarily disable a plugin by removing or commenting out
# a line in this file, or you can modify its "quality" value to affect
# default plugin selection.

# Manual edits to this file **will be lost** on upgrade.

libgvplugin_dot_layout.so.6 dot_layout {
	layout {
		dot 0
	}
}
libgvplugin_xlib.so.6 xlib {
	device {
		xlib:cairo 0
		x11:cairo 0
	}
}
libgvplugin_gdk.so.6 gdk {
	device {
		bmp:cairo 6
		ico:cairo 6
		jpe:cairo 6
		jpeg:cairo 6
		jpg:cairo 6
		png:cairo 6
		tif:cairo 6
		tiff:cairo 6
	}
	loadimage {
		bmp:cairo 1
		jpe:cairo 2
		jpg:cairo 2
		jpeg:cairo 2
		png:cairo -1
		ico:cairo 1
	}
}
libgvplugin_pango.so.6 cairo {
	render {
		cairo 10
	}
	textlayout {
		textlayout 10
	}
	loadimage {
		png:cairo 1
#FAILS		png:lasi 2
		png:ps 2
	}
	device {
		png:cairo 10
		ps:cairo -10
		pdf:cairo 10
		svg:cairo -10
	}
}
libgvplugin_neato_layout.so.6 neato_layout {
	layout {
		neato 0
		fdp 0
		sfdp 0
		twopi 0
		circo 0
		patchwork 0
		osage 0
		nop 0
		nop1 0
		nop2 0
	}
}
libgvplugin_gtk.so.6 gtk {
	device {
		gtk:cairo 0
	}
}
libgvplugin_core.so.6 core {
	device {
		dot:dot 1
		gv:dot 1
		canon:dot 1
		plain:dot 1
		plain-ext:dot 1
		xdot:xdot 1
		xdot1.2:xdot 1
		xdot1.4:xdot 1
	}
	device {
		fig:fig 1
	}
	device {
		ismap:map 1
		cmap:map 1
		imap:map 1
		cmapx:map 1
		imap_np:map 1
		cmapx_np:map 1
	}
	device {
		mp:mp -1
	}
	device {
		ps:ps 1
		ps2:ps 1
		eps:ps 1
	}
	device {
		svg:svg 1
		svgz:svg 1
	}
	device {
		json:json 1
		json0:json 1
		dot_json:json 1
		xdot_json:json 1
	}
	device {
		tk:tk 1
	}
	device {
		vml:vml 1
		vmlz:vml 1
	}
	device {
		pic:pic -1
	}
	device {
		pov:pov 1
	}
	render {
		dot 1
		xdot 1
	}
	render {
		fig 1
	}
	render {
		map 1
	}
	render {
		mp -1
	}
	render {
		ps 1
	}
	render {
		svg 1
	}
	render {
		json 1
		json0 1
		dot_json 1
		xdot_json 1
	}
	render {
		tk 1
	}
	render {
		vml 1
	}
	render {
		pic -1
	}
	render {
		pov 1
	}
	loadimage {
		png:svg 1
		gif:svg 1
		jpeg:svg 1
		jpe:svg 1
		jpg:svg 1
		png:fig 1
		gif:fig 1
		jpeg:fig 1
		jpe:fig 1
		jpg:fig 1
#FAILS		png:vrml 1
#FAILS		gif:vrml 1
#FAILS		jpeg:vrml 1
#FAILS		jpe:vrml 1
#FAILS		jpg:vrml 1
		eps:ps 1
		ps:ps 1
		(lib):ps 1
		png:map 1
		gif:map 1
		jpeg:map 1
		jpe:map 1
		jpg:map 1
		ps:map 1
		eps:map 1
		svg:map 1
		png:dot 1
		gif:dot 1
		jpeg:dot 1
		jpe:dot 1
		jpg:dot 1
		ps:dot 1
		eps:dot 1
		svg:dot 1
		png:xdot 1
		gif:xdot 1
		jpeg:xdot 1
		jpe:xdot 1
		jpg:xdot 1
		ps:xdot 1
		eps:xdot 1
		svg:xdot 1
		svg:svg 1
		png:vml 1
		gif:vml 1
		jpeg:vml 1
		jpe:vml 1
		jpg:vml 1
		gif:tk 1
	}
}
