# Supplementary material for: ModelExplorer - software for visual inspection and inconsistency correction of genome-scale metabolic reconstructions
Source: BMC Bioinformatics. 2019 Jan 28;20:56. doi: 10.1186/s12859-019-2615-x (PMC6348647; doi:10.1186/s12859-019-2615-x)
Supplement: Supplementary file 1 — ∙ModelExplorer - Linux binary file (ModelExplorer v1.0 executable) ∙modelEpxlorerLibs and extraLibs - Folders with libraries (COIN-OR Clp and Graphviz) ∙install.sh - a Linux installation script ∙arial.ttf - Font file ∙test.xml - Test model (iTO977) ∙ModelExplorer_User_Manual.pdf - User manual that contains information about software installation procedures, usage and licence. ∙LICENSE.txt - A license notice. (ZIP 13,984 kb) [file 12859_2019_2615_MOESM1_ESM.zip › ModelExplorer/modelExplorerLibs/lib/libOsiClp.la]

# libOsiClp.la - a libtool library file
# Generated by ltmain.sh - GNU libtool 1.5.22 (1.1220.2.365 2005/12/18 22:14:06)
#
# Please DO NOT delete this file!
# It is necessary for linking the library.

# The name that we can dlopen(3).
dlname='libOsiClp.so.0'

# Names of this library.
library_names='libOsiClp.so.0.0.0 libOsiClp.so.0 libOsiClp.so'

# The name of the static archive.
old_library=''

# Libraries that this one depends upon.
dependency_libs=' /usr/modelExplorerLibs/lib/libOsi.la /usr/modelExplorerLibs/lib/libClp.la /usr/modelExplorerLibs/lib/libCoinUtils.la -lz'

# Version information for libOsiClp.
current=0
age=0
revision=0

# Is this an already installed library?
installed=yes

# Should we warn about portability when linking against -modules?
shouldnotlink=no

# Files to dlopen/dlpreopen
dlopen=''
dlpreopen=''

# Directory that this library needs to be installed in:
libdir='/usr/modelExplorerLibs/lib'
