# Supplementary material for: ModelExplorer - software for visual inspection and inconsistency correction of genome-scale metabolic reconstructions
Source: BMC Bioinformatics. 2019 Jan 28;20:56. doi: 10.1186/s12859-019-2615-x (PMC6348647; doi:10.1186/s12859-019-2615-x)
Supplement: Supplementary file 1 — ∙ModelExplorer - Linux binary file (ModelExplorer v1.0 executable) ∙modelEpxlorerLibs and extraLibs - Folders with libraries (COIN-OR Clp and Graphviz) ∙install.sh - a Linux installation script ∙arial.ttf - Font file ∙test.xml - Test model (iTO977) ∙ModelExplorer_User_Manual.pdf - User manual that contains information about software installation procedures, usage and licence. ∙LICENSE.txt - A license notice. (ZIP 13,984 kb) [file 12859_2019_2615_MOESM1_ESM.zip › ModelExplorer/modelExplorerLibs/bin/dotty]

#!/bin/sh

FILES=""
MLEVEL="0"
LMODE="async"
FLAGS=

usage='echo "usage: dotty [-V] [-lm (sync|async)] [-el (0|1)] <filename>"'

if [ "x$DOTTYOPTIONS" != "x" ]; then
    set -- $DOTTYOPTIONS $*
fi

while [ "x$1" != 'x' ]; do
    case $1 in
    -V)
        echo "dotty version 96c (09-24-96)"
		FLAGS=$FLAGS" -V"
        shift
        ;;
    -f)
        shift
        loadfile=$1
        shift
        ;;
    -lm)
        shift
        LMODE=$1
        if [ "x$LMODE" != 'xsync' -a "x$LMODE" != 'xasync' ]; then
            $usage
            exit 1
        fi
        shift
        ;;
    -el)
        shift
        MLEVEL=$1
        if [ "x$MLEVEL" != 'x0' -a "x$MLEVEL" != 'x1' ]; then
            $usage
            exit 1
        fi
        shift
        ;;
    -)
        FILES=`echo $FILES \"$1\"`
        shift
        ;;
    -*)
        $usage
        exit 1
        ;;
    *)
        FILES=`echo $FILES \"$1\"`
        shift
        ;;
    esac
done

if [ "x$DOTTYPATH" != 'x' ]; then
    LEFTYPATH="$DOTTYPATH:$LEFTYPATH"
fi

CMDS=""

CMDS="dotty.protogt.layoutmode = '$LMODE';"

CMDS=`echo $CMDS dotty.mlevel = $MLEVEL";"`

if [ "x$loadfile" != 'x' ]; then
    CMDS=`echo $CMDS load \("'"$loadfile"'"\)";"`
fi

if [ "x$FILES" = 'x' ]; then
    FILES=null
fi
FUNC="dotty.createviewandgraph"
for i in $FILES; do
    CMDS=`echo $CMDS $FUNC \($i, "'"file"'", null, null\)";"`
done

leftypath=`which lefty`
if [ ! -f "$leftypath" ]; then
    echo "dotty: cannot locate the lefty program"
    echo "       make sure that your path includes"
    echo "       the directory containing dotty and lefty"
    exit 1
fi

exec $leftypath $FLAGS -e "
load ('dotty.lefty');
checkpath = function () {
    if (tablesize (dotty) > 0)
        remove ('checkpath');
    else {
        echo ('dotty: cannot locate the dotty scripts');
        echo ('       make sure that the environment variable LEFTYPATH');
        echo ('       is set to the directory containing dotty.lefty');
        exit ();
    }
};
checkpath ();
dotty.init ();
monitorfile = dotty.monitorfile;
$CMDS
txtview ('off');
"
