# Supplementary material for: ModelExplorer - software for visual inspection and inconsistency correction of genome-scale metabolic reconstructions
Source: BMC Bioinformatics. 2019 Jan 28;20:56. doi: 10.1186/s12859-019-2615-x (PMC6348647; doi:10.1186/s12859-019-2615-x)
Supplement: Supplementary file 2 — ∙ModelExplorer - Windows binary file (ModelExplorer v1.0 executable) ∙ A set of library files - (COIN-OR Clp and Graphviz) ∙arial.ttf - Font file ∙test.xml - Test model (iTO977) ∙ModelExplorer_User_Manual.pdf - User manual that contains information about software installation procedures, usage and licence. ∙LICENSE.txt - A license notice. (ZIP 4801 kb) [file 12859_2019_2615_MOESM2_ESM.zip]

Archive with 18 entries (17 files):
- ModelExplorer/
- ModelExplorer/arial.ttf
- ModelExplorer/arial_it.ttf
- ModelExplorer/cdt.dll
- ModelExplorer/cgraph.dll
- ModelExplorer/config6
- ModelExplorer/expat.dll
- ModelExplorer/glib-2-vs10.dll
- ModelExplorer/gvc.dll
- ModelExplorer/gvplugin_core.dll
- ModelExplorer/gvplugin_neato_layout.dll
- ModelExplorer/libintl.dll
- ModelExplorer/LICENSE.txt
- ModelExplorer/ModelExplorer.exe
- ModelExplorer/ModelExplorer_User_Manual.pdf
- ModelExplorer/Pathplan.dll
- ModelExplorer/test.xml
- ModelExplorer/xdot.dll
